# Supplementary material for: Impact of the COVID-19 Pandemic on Gut Cancer Admissions and Management: A Comparative Study of Two Pandemic Years to a Similar Pre-Pandemic Period
Source: Healthcare (Basel). 2025 Apr 3;13(7):805. doi: 10.3390/healthcare13070805 (PMC11988892; doi:10.3390/healthcare13070805)
Supplement: Supplementary file 1 [file healthcare-13-00805-s001.zip]

Archive with 1 entries (1 files):
- healthcare-3457100-supplementary.pdf
